# Supplementary material for: GmTCP and GmNLP Underlying Nodulation Character in Soybean Depending on Nitrogen
Source: Int J Mol Sci. 2023 Apr 24;24(9):7750. doi: 10.3390/ijms24097750 (PMC10178161; doi:10.3390/ijms24097750)
Supplement: Supplementary file 1 [file ijms-24-07750-s001.zip]

Archive with 1 entries (1 files):
- ijms-2313501-supplementary.pdf
